# Supplementary material for: Inter-population Differences in Retrogene Loss and Expression in Humans
Source: PLoS Genet. 2015 Oct 16;11(10):e1005579. doi: 10.1371/journal.pgen.1005579 (PMC4608704; doi:10.1371/journal.pgen.1005579)
Supplement: S1 Table — (XLSX) [file pgen.1005579.s002.xlsx]

## Sheet: S3_table
No.	Retrogene ID	Indel			Status		Population
							AFR, African			AMR, Ad Mixed American			EUR, European					EAS, East Asian
		Start	End	Length	Conserved	Expressed	ASW	YRI	LWK	MXL	PUR	CLM	CEU	IBS	GBR	FIN	TSI	JPT	CHB	CHS
1	retro_hsap_37	12853864	12919352	65488	no	no	0	0	1.55	1.52	1.82	4.17	2.94	3.57	2.25	1.08	2.04	6.18	2.58	3.5
1	retro_hsap_37	12898652	13013315	114663	no	no	0	1.14	0.52	2.27	0.91	4.17	1.18	0	1.12	0	0.51	2.25	0.52	1.5
1	retro_hsap_37	12907341	13183071	275730	no	no	0	0.57	1.03	0	0	0	0	0	0	0	0	1.12	1.55	0.5
2	retro_hsap_88	25671963	25673235	1272	conserved	expressed	0	0	3.09	0.76	0	1.67	0.59	0	0	1.08	0.51	1.69	1.03	0
3	retro_hsap_111	1587090	1653303	66213	no	expressed	0	0	0	0	0	0	0	0	0	0	0	0	0	0
4	retro_hsap_116	15920717	15937082	16365	no	no	0.82	0	0	0	0	0	0	0	0	0	0	0	0	0
5	retro_hsap_118	16150596	16156384	5788	no	no	1.64	0	0	5.3	5.45	2.5	5.29	0	3.93	6.45	7.65	0	0	0
5	retro_hsap_118	16151934	16155438	3504	no	no	11.48	5.68	10.31	32.58	28.18	31.67	34.12	25	39.89	31.72	37.24	0	4.64	12
6	retro_hsap_128	27502051	27515654	13603	conserved	no	0	0	0	0.76	0	0	0	0	0	0	0	0	0	0
7	retro_hsap_146	46243510	46251900	8390	conserved	no	0	2.27	0.52	0	0	0	0	0	0	0	0	0	0	0
8	retro_hsap_163	62654000	62657149	3149	conserved	no	1.64	0	2.06	18.18	4.55	10	3.53	0	2.81	3.76	3.06	38.2	34.54	34
8	retro_hsap_163	62654661	62657843	3182	conserved	no	0	0	2.06	13.64	3.64	9.17	3.53	0	2.25	3.76	3.06	28.09	23.71	25
8	retro_hsap_163	62654736	62657154	2418	conserved	no	1.64	0	2.06	18.18	4.55	10	3.53	0	2.81	3.76	3.06	39.89	34.54	34.5
9	retro_hsap_164	62654000	62657149	3149	no	no	1.64	0	2.06	18.18	4.55	10	3.53	0	2.81	3.76	3.06	38.2	34.54	34
9	retro_hsap_164	62654661	62657843	3182	no	no	0	0	2.06	13.64	3.64	9.17	3.53	0	2.25	3.76	3.06	28.09	23.71	25
9	retro_hsap_164	62654736	62657154	2418	no	no	1.64	0	2.06	18.18	4.55	10	3.53	0	2.81	3.76	3.06	39.89	34.54	34.5
10	retro_hsap_169	73539134	73729779	190645	no	no	0	0	0	0	1.82	0	0	0	0	0	0	0	0	0
11	retro_hsap_222	148002073	148249381	247308	no	no	2.46	1.14	1.03	0	0	0	0	0	0	0	0	0	0	0
12	retro_hsap_226	149294682	149680227	385545	no	no	0	0.57	0	0.76	0	0	0.59	0	0.56	0.54	0.51	0.56	0	0
13	retro_hsap_237	158455169	158513838	58669	no	no	0	0	0	0	0	0	0	0	0	0.54	0	0	0	0
13	retro_hsap_237	158492323	158497838	5515	no	no	0.82	0	0	0	0	0	0	0	0.56	0.54	0.51	0	0	0
14	retro_hsap_258	168178264	168180240	1976	conserved	no	0	0	0	0.76	0	2.5	0	0	0	0	0	0	0	0
15	retro_hsap_355	25591100	25662599	71499	no	no	20.49	12.5	7.22	15.15	34.55	28.33	42.35	57.14	38.76	34.41	37.24	6.74	7.73	2.5
15	retro_hsap_355	25614200	25661699	47499	no	no	25.41	16.48	11.34	18.18	35.45	30	41.76	67.86	39.89	36.56	37.24	6.18	10.82	3
16	retro_hsap_361	28445917	28448337	2420	conserved	no	0	0	1.55	0	0	0	0	0	0	0.54	0	0	0	0
17	retro_hsap_382	50861088	50877151	16063	no	no	0	0	0	0	0.91	0	0	0	0	0	0	0	0	0
18	retro_hsap_383	50861088	50877151	16063	no	no	0	0	0	0	0.91	0	0	0	0	0	0	0	0	0
19	retro_hsap_385	51714044	51720301	6257	conserved	expressed	0	0	0	0	1.82	0.83	0	0	0	0	0	0	0	0
20	retro_hsap_401	65443323	65871480	428157	no	no	0	0	0	0	0	0	0.59	0	0	0	0	0	0	0
21	retro_hsap_402	66040938	66043901	2963	conserved	no	3.28	5.68	8.76	0	3.64	0	0	0	0	0	0	0	0	0
22	retro_hsap_421	92579197	92585020	5823	conserved	no	1.64	2.27	3.09	0	0.91	0	0	0	0	0	0	0	0	0
23	retro_hsap_441	119998638	120034562	35924	no	no	0	0	0	0	0	0	0	0	0	0	0.51	0	0	0
24	retro_hsap_445	120109975	120147301	37326	no	no	0.82	0.57	0	0	0.91	0.83	0	0	0	0	0	0	0	0
25	retro_hsap_452	149294682	149680227	385545	no	no	0	0.57	0	0.76	0	0	0.59	0	0.56	0.54	0.51	0.56	0	0
26	retro_hsap_467	168546430	168548007	1577	no	expressed	0	1.14	1.55	0	0	2.5	0	0	0.56	2.15	1.02	1.69	2.06	10
27	retro_hsap_477	174802989	174819227	16238	conserved	expressed	0	0	0	0	0	0	0	0	0	0	0	0	1.03	0.5
28	retro_hsap_496	204315397	204316837	1440	no	no	0	0	0	0	0	0	0	0	0	0	0	0.56	0	1
29	retro_hsap_505	213027399	213029207	1808	conserved	no	1.64	0.57	4.64	0	0	0	0	0	0	0	0	0	0	0
30	retro_hsap_510	220436372	220440884	4512	no	expressed	0	0	0	0.76	0	0	0	0	0	0	0	4.49	7.22	6.5
31	retro_hsap_524	229816935	229829794	12859	conserved	no	0	0	0	0	0	0	0.59	0	0	0	0	0	0	0
32	retro_hsap_539	247339436	247348942	9506	no	no	0.82	0	0	0	0	0	0	0	0	0	0	0	0	0
33	retro_hsap_546	19001659	19061470	59811	conserved	no	0	0	0	0	0	0	0	0	0	0	0.51	0	0	0
34	retro_hsap_572	48913600	48984899	71299	no	no	9.02	19.32	14.43	3.79	2.73	0.83	0	0	0.56	3.76	0	0	0	0
35	retro_hsap_582	69544695	69555321	10626	no	no	0	0	0	0	0.91	0	0	0	0	0	0	0	0	0
36	retro_hsap_586	70182372	70187739	5367	no	no	0	0	0.52	0	0	0	0	0	0	0	0	0	0	0
37	retro_hsap_611	93974119	93987739	13620	no	no	0	0	0.52	0	0	0.83	0	0	0	0	0	0	0	0
38	retro_hsap_643	5903829	5906719	2890	no	no	0.82	1.14	0	0	0	0	0	0	0	0	0	0	0	0
39	retro_hsap_644	8550461	8560143	9682	no	no	0	0	0	0	0	0	0	0	0	0	0.51	0	0	0
40	retro_hsap_653	27603746	27706369	102623	no	no	0.82	0	0	0	0	0	0.59	0	0.56	0.54	2.55	0	0	0
40	retro_hsap_653	27638253	27642095	3842	no	no	10.66	9.09	8.76	14.39	12.73	6.67	5.29	3.57	5.62	6.45	7.65	37.08	36.08	41
41	retro_hsap_685	71057372	71060540	3168	no	no	3.28	5.68	2.58	0	0.91	0.83	0	0	0	0	0	0	0	0
42	retro_hsap_687	71281002	71291091	10089	conserved	no	6.56	1.7	6.7	36.36	10.91	13.33	6.47	7.14	7.3	5.91	10.71	53.93	38.14	43
43	retro_hsap_700	81785115	81792121	7006	no	no	0	0	0	0.76	0.91	1.67	1.76	0	1.12	0.54	0	0	0	0
44	retro_hsap_714	95041735	95045717	3982	no	no	0	0	0	6.06	0	2.5	0.59	7.14	0.56	0.54	0	7.87	12.37	9
45	retro_hsap_748	4272152	4327519	55367	no	no	2.46	5.11	1.03	7.58	2.73	3.33	1.18	0	2.25	6.99	2.04	9.55	13.92	14.5
46	retro_hsap_749	4323937	4375127	51190	no	no	0.82	0.57	0	0.76	2.73	0	0	10.71	0.56	2.15	0.51	1.69	2.58	1
47	retro_hsap_753	14451066	14464379	13313	no	no	0.82	0.57	0	0	0	0	0	0	0	0	0	0	0	0.5
48	retro_hsap_838	3416397	3615503	199106	no	no	0.82	0	4.12	0	0	0	0	0	0	0	0	0	0	0
49	retro_hsap_842	4272152	4327519	55367	no	no	2.46	5.11	1.03	7.58	2.73	3.33	1.18	0	2.25	6.99	2.04	9.55	13.92	14.5
50	retro_hsap_843	4323937	4375127	51190	no	no	0.82	0.57	0	0.76	2.73	0	0	10.71	0.56	2.15	0.51	1.69	2.58	1
51	retro_hsap_856	18606213	18621784	15571	no	no	0	0	0	0	0	0.83	0	0	0.56	0	0	0	0	0
52	retro_hsap_858	25606577	25629107	22530	no	no	0	2.27	6.19	0	0.91	0	0	0	0	0	0.51	0	0	0
53	retro_hsap_888	67474655	67754573	279918	no	no	0	0	0	0	0	0.83	0	0	0	0	1.02	2.25	5.15	3.5
54	retro_hsap_906	86531790	86534997	3207	conserved	no	0	0	0	0	0	0	0	0	0.56	0	0	0	0	0
55	retro_hsap_954	7716352	7721237	4885	no	no	0	0.57	2.06	0	0.91	0	0	0	0	0	0	0	0	0
56	retro_hsap_956	7951241	8058198	106957	no	no	0	0.57	0.52	0	1.82	0.83	0	0	0	1.08	0	0	0	0.5
57	retro_hsap_966	13000468	13015289	14821	no	no	0	0.57	0	0	0	0	0	0	0	1.08	0	0	0	0
58	retro_hsap_1033	77115334	77118231	2897	conserved	no	0.82	4.55	0.52	0	0	0	0	0	0	0	0	0	0	0
59	retro_hsap_1065	126997189	127019806	22617	conserved	no	0	0	0	0	0	0	0	0	0.56	0	0.51	0	0	0
59	retro_hsap_1065	126997902	127009734	11832	conserved	no	0	0	0	0.76	0	1.67	2.94	0	2.81	2.69	1.53	0	0	0
59	retro_hsap_1065	126998016	127013350	15334	conserved	no	0	0	0	0.76	0	0.83	0	0	0.56	0	1.02	0	0	0
60	retro_hsap_1068	133378446	133424579	46133	conserved	expressed	0.82	0	0	0	0	0	0	0	0	0	0.51	0	0	0
61	retro_hsap_1095	25088940	25131895	42955	conserved	no	0	0	0	0	0	0	1.18	0	0	0	0	0	0	0
62	retro_hsap_1153	105369051	105373544	4493	no	no	13.93	15.91	19.07	5.3	4.55	10	1.76	7.14	4.49	6.99	4.59	20.22	20.62	22.5
63	retro_hsap_1207	57865912	57892003	26091	no	no	4.92	5.68	9.28	0.76	0	0	0	0	0	0	0.51	0	0	0
64	retro_hsap_1246	25928917	25942046	13129	no	no	0.82	0	1.03	0	0	0	0	0	0	0	0	0.56	0	0
65	retro_hsap_1256	41862020	41873571	11551	conserved	no	0	0	0.52	0	0	0	0	0	0	0	0	0	0	0
66	retro_hsap_1257	42642373	42647693	5320	no	no	0	0.57	0	0	0	0	0	0	0	0	0	0	0	0
67	retro_hsap_1290	99293017	99294862	1845	conserved	no	0.82	0.57	1.03	0	0	0	0	0	0	0	0	0	0	1
68	retro_hsap_1297	107510029	107518103	8074	conserved	no	0	0	0	0	1.82	0	0	0	0	0	0	0	0	0
69	retro_hsap_1305	22026268	22036271	10003	no	no	4.1	7.95	10.82	0	0	0.83	0	0	0	0	0	0	0	0
70	retro_hsap_1308	28712325	28733928	21603	no	no	0	0	0	0	0	0	0	0	0	0.54	0	0	0	0
71	retro_hsap_1366	77434252	77435332	1080	no	no	0	1.14	4.12	0	0	0	0	0	0	0	0	0	0	0
72	retro_hsap_1370	88391508	88423179	31671	conserved	no	0	0	0	0	0	0	0.59	0	0.56	0.54	0	0	0	0
73	retro_hsap_1380	103648834	103651641	2807	conserved	no	0	1.7	0.52	0	0	0	0	0	0	0	0	0	0	0
74	retro_hsap_1408	44588871	44591714	2843	no	no	0	0	0	0	0	0	0	0	0.56	0	0	0	0	0
75	retro_hsap_1413	51038426	51045098	6672	no	no	0	0	0	0	0	0.83	0	0	0	0	0	0	0	0
76	retro_hsap_1438	70351203	70356293	5090	no	expressed	0	0.57	0.52	0	0	0	0	0	0	0	0	0	0	0
77	retro_hsap_1441	73997050	74024449	27399	no	no	37.7	28.41	32.99	43.18	43.64	53.33	52.94	39.29	41.57	58.6	44.9	85.96	84.54	79.5
78	retro_hsap_1468	106689962	107181698	491736	no	no	1.64	1.7	0.52	0	0.91	0	6.47	0	0	0	0	1.12	1.03	0
78	retro_hsap_1468	106800263	107275814	475551	no	no	1.64	0	0.52	0	0	0	2.94	0	0	0	0	1.12	0	0
78	retro_hsap_1468	106855178	106936548	81370	no	no	4.92	1.14	1.55	1.52	0	0	4.71	0	0.56	2.15	0.51	1.69	0.52	0
78	retro_hsap_1468	106879059	107096555	217496	no	no	1.64	0.57	1.55	0.76	0.91	0.83	5.88	0	0.56	0.54	2.55	1.12	0	0
78	retro_hsap_1468	106885900	106918199	32299	no	no	12.3	15.91	18.56	7.58	7.27	10.83	22.94	14.29	17.42	24.19	11.22	3.37	2.06	0
79	retro_hsap_1481	35683966	35721560	37594	no	expressed	0	0	0	0	0	0	0	0	0.56	0	0	0	0	0
80	retro_hsap_1519	80190539	80252602	62063	conserved	no	0	0	0	0	0	0	0	0	0	0	0	0	0.52	0
81	retro_hsap_1578	59842499	59933821	91322	no	no	0	0	0	0	0	0	0	0	0	0	0.51	0	0	0
82	retro_hsap_1629	23509597	23514659	5062	conserved	expressed	0	0	0	0	0	0	0	0	0.56	0	0	0	0	0
83	retro_hsap_1678	34455602	34489219	33617	no	no	0	0	0	0	0	0	0	0	0	0	0	0	0	0
83	retro_hsap_1678	34455678	34457659	1981	no	no	0	0	0	0	0	0	0	0	0	0	0	0	0.52	0
84	retro_hsap_1697	68684243	68687175	2932	conserved	no	0.82	0	0	0	0	0	0	0	0	0	0	0	0	0
85	retro_hsap_1707	76887741	76945274	57533	no	no	0	0	0	0	0	0	0	0	0	0	0.51	0	0	0
86	retro_hsap_1708	78079278	78095651	16373	no	no	0	0	0	0	0	0	0.59	0	0.56	0.54	0	0	0	0
87	retro_hsap_1724	18351500	18465799	114299	no	no	24.59	11.36	16.49	35.61	30	35	44.12	32.14	47.75	46.24	40.82	7.3	12.89	5.5
88	retro_hsap_1759	41552813	41557324	4511	no	no	0.82	0.57	0	0	0	0	0	0	0	0	0	0	0	0
89	retro_hsap_1793	1502809	1506891	4082	conserved	expressed	0.82	0.57	1.03	0	1.82	0	0	0	0	0	0	0	0	0
90	retro_hsap_1803	10613995	10651447	37452	no	no	0	0	0	0	0	0	0	0	0	0	0.51	0	0	0
91	retro_hsap_1804	10761660	10766613	4953	conserved	no	1.64	3.41	3.09	0	0	0	0	0	0	0	0	0	0	0
92	retro_hsap_1837	44281451	45168500	887049	conserved	expressed	0	0	0	0	0	0	0	0	0	0	0	0	0	0
93	retro_hsap_1901	1903090	1984846	81756	no	no	0	0	0	0.76	0	0	0	0	1.12	0	0	0	0	0
94	retro_hsap_1924	21289408	21289913	505	no	no	0	2.84	0	0	0	0	0.59	3.57	0	4.3	1.02	0.56	0	0.5
95	retro_hsap_1927	23747804	23751321	3517	no	expressed	58.2	70.45	74.23	29.55	22.73	17.5	7.65	21.43	10.11	14.52	7.14	26.97	23.71	27
96	retro_hsap_1968	14599517	14601715	2198	no	no	0	0	1.03	0	0.91	0	0	0	0	0	0	0	0	0
97	retro_hsap_1980	20595809	20711949	116140	no	no	4.92	10.23	5.67	3.79	8.18	4.17	4.12	10.71	4.49	2.69	7.65	9.55	11.34	8.5
98	retro_hsap_2011	53936258	53973019	36761	conserved	expressed	0	0	0	0	0	0	0	0	0	1.08	0	0	0	0
99	retro_hsap_2030	12753336	12754493	1157	no	expressed	2.46	0	1.55	16.67	11.82	12.5	9.41	7.14	8.99	10.75	5.61	4.49	7.22	9
100	retro_hsap_2041	22532162	22571556	39394	no	no	0	0	0	0	0	0	0	0	0	0	0	1.12	0	0.5
101	retro_hsap_2075	11394742	11400295	5553	conserved	no	2.46	2.84	6.7	0	0	1.67	0	0	0	0	0	0	0	0
102	retro_hsap_2083	24554849	24558847	3998	no	no	0	0	1.03	0	0	0	0	0	0	0	0	0	0	0
103	retro_hsap_2085	26217266	26221401	4135	conserved	no	0	0	0	0	0	0	0	0	0	0	0	0	0.52	0
104	retro_hsap_2102	52793394	52798859	5465	no	no	0	0	1.03	0	0	0	0	0	0	0	0	0	0	0
105	retro_hsap_2109	61073859	61082549	8690	no	no	0	0	0.52	0	0	0	0	0	0	0	0	0	0	0
106	retro_hsap_2121	84215894	84261674	45780	no	no	0	0	0	0	0	0	0	0	0	0	0	0	0.52	0
107	retro_hsap_2154	130249195	130254979	5784	no	no	0	0	1.55	0	0	0	0	0	0	0	0	0	0	0
108	retro_hsap_2212	222370001	222402067	32066	conserved	no	0	0.57	0	0	0	0	0	0	0	0	0	0	0	0
109	retro_hsap_2225	3732804	3738027	5223	conserved	no	0.82	0	0	5.3	2.73	5	8.24	10.71	2.25	5.38	4.59	7.3	12.89	13
110	retro_hsap_2262	58688881	58691262	2381	conserved	no	0	0	0	0	0	0	0	0	0	0	0	0	0	0.5
111	retro_hsap_2266	62735864	62761450	25586	no	no	0	0	4.12	0	0	0	0	0	0	0	0	0	0	0
112	retro_hsap_2298	102124389	102129179	4790	conserved	no	0	0	0	0	0	0	0	0	0.56	0	0	0	0	0
112	retro_hsap_2298	102126059	102128599	2540	conserved	no	0	0	0	0	0	0	0	0	0.56	0	0	0	0	0.5
113	retro_hsap_2305	109310323	109312258	1935	no	no	23.77	18.18	13.4	20.45	36.36	28.33	39.41	42.86	34.27	29.03	46.43	6.18	1.55	1.5
114	retro_hsap_2318	132087258	132096606	9348	conserved	no	2.46	6.25	9.28	0	0	0	0	0	0.56	0	0	0	0.52	0
115	retro_hsap_2342	174155880	174209070	53190	conserved	no	0	0	0	0	0	0	0	0	0	0.54	0	0	0	0
116	retro_hsap_2358	187025287	187029178	3891	no	no	0	0	0	0	0	0	0	0	0	0	0	0.56	0	0
117	retro_hsap_2399	234648330	234659987	11657	no	no	0.82	3.41	3.61	0	0	0.83	0	0	0	0	0	0	0	0
117	retro_hsap_2399	234650078	234661758	11680	no	no	0.82	2.84	3.61	0	0	0.83	0	0	0	0	0	0	0	0
118	retro_hsap_2475	34663722	34665222	1500	conserved	no	0	0.57	3.61	0	0	0	1.18	0	0	0	0	0	0	0
119	retro_hsap_2523	32432179	32434435	2256	no	no	5.74	2.84	6.19	1.52	2.73	0	0.59	0	0	0	0.51	0	0	0
120	retro_hsap_2549	25065839	25110120	44281	no	no	0	0	0	0	0	0	0	0	0.56	0	0	0	0	0
121	retro_hsap_2550	25065839	25110120	44281	no	no	0	0	0	0	0	0	0	0	0.56	0	0	0	0	0
122	retro_hsap_2602	1770991	1780588	9597	no	no	0.82	1.14	0.52	0	0	0	0	0	0	0	0	0	0	0
123	retro_hsap_2620	26036805	26170483	133678	no	no	0	0	0	0	0.91	0	0.59	0	0	0	0	0	0	0
124	retro_hsap_2745	195669672	195729104	59432	no	no	0	0	0	0	0	0	0	0	0	1.08	0	0	0.52	0.5
125	retro_hsap_2905	197576281	197583117	6836	conserved	expressed	0	0	0	0	0	0	0	0	0	0	0.51	0	0	0
126	retro_hsap_2909	9151311	9690368	539057	no	no	0	0	0	0	0	0	0	0	0	0	0	0	0	0
127	retro_hsap_2914	15760384	15768829	8445	conserved	no	5.74	2.27	2.06	0	0	0	0	0	0	0	0	0	0	0
128	retro_hsap_2926	43898070	43902532	4462	no	no	0	0	0	0	0.91	0	0	0	0	0	0	0	0	0
129	retro_hsap_2938	63665192	63698156	32964	no	no	0	0	0	0	0	0	0	0	0	0	0	0	0	0.5
130	retro_hsap_2948	79298986	79300656	1670	conserved	no	0.82	3.41	1.03	0	0	0	0	0	0	0	0	0	0	0
131	retro_hsap_3007	165966966	165967740	774	no	no	12.3	13.07	9.28	0	0	0.83	0	0	0	0	0	0	0	0
132	retro_hsap_3027	17543641	17569643	26002	no	no	0	0	0	0.76	0	0	0	0	0.56	0	0	1.69	2.06	1
133	retro_hsap_3028	22700766	22777132	76366	no	no	0	0	0	0	0	0	0	0	0	0	0	0.56	0	0
134	retro_hsap_3144	17527012	17606097	79085	no	no	0	0	6.19	0.76	0.91	0.83	1.76	0	0.56	2.69	1.53	1.12	0	0
135	retro_hsap_3145	17527012	17606097	79085	no	no	0	0	6.19	0.76	0.91	0.83	1.76	0	0.56	2.69	1.53	1.12	0	0
136	retro_hsap_3146	17609510	17619280	9770	no	no	4.1	4.55	1.03	0.76	1.82	0.83	2.94	0	1.69	4.3	3.06	2.25	0.52	2
137	retro_hsap_3147	17618868	17645544	26676	no	no	0.82	2.84	0	0	0.91	0	4.12	3.57	2.81	3.23	2.04	1.12	0	1.5
138	retro_hsap_3148	17618868	17645544	26676	no	no	0.82	2.84	0	0	0.91	0	4.12	3.57	2.81	3.23	2.04	1.12	0	1.5
139	retro_hsap_3149	17636107	17649848	13741	no	no	1.64	2.27	0.52	0	0	0	2.94	0	1.69	0.54	2.04	0.56	5.15	10.5
139	retro_hsap_3149	17639240	17651718	12478	no	no	1.64	2.27	0.52	0	0	0	1.18	0	0	0	2.04	0.56	5.67	11
139	retro_hsap_3149	17646433	17694447	48014	no	no	0	0.57	0	0	0	0	0.59	0	0	0	1.02	0	0	2
140	retro_hsap_3172	51577104	51580306	3202	no	no	10.66	9.66	3.09	0	0.91	0.83	0	0	0	0	0	0	0	0
141	retro_hsap_3177	55485600	55493454	7854	conserved	no	0	0	0	0	0	0.83	0	0	0	0	0	0	0	0
142	retro_hsap_3220	96704395	96705197	802	conserved	no	0	0	1.03	0	0	0	0	0	0	0	0	0	0	0
143	retro_hsap_3221	97047854	97096157	48303	conserved	no	0	0	0	0.76	4.55	0.83	2.94	0	2.25	6.45	3.06	0	0	0
144	retro_hsap_3244	137807484	137816900	9416	no	no	2.46	0	0	0.76	0	0.83	2.35	3.57	3.37	2.69	2.55	0	0	0
145	retro_hsap_3260	156848606	156850880	2274	conserved	no	0	0	0	0	0	0	0	0	0	0	0	7.3	4.12	3.5
146	retro_hsap_3277	178348361	178353196	4835	conserved	no	2.46	2.84	2.06	2.27	13.64	10	10	10.71	10.67	13.98	13.78	0	0	0
147	retro_hsap_3280	180375026	180430527	55501	conserved	no	13.93	7.95	10.82	33.33	31.82	32.5	34.71	32.14	29.78	36.02	34.18	28.09	32.99	20
148	retro_hsap_3286	5375709	5378380	2671	conserved	no	0	0	0	0	0	0	0.59	0	0	0	0.51	0	0	0
149	retro_hsap_3293	17342773	17357155	14382	no	no	0.82	0	0	0	0	0.83	0	0	2.81	0	0	0	0	0
150	retro_hsap_3295	17527012	17606097	79085	no	no	0	0	6.19	0.76	0.91	0.83	1.76	0	0.56	2.69	1.53	1.12	0	0
151	retro_hsap_3296	17527012	17606097	79085	no	no	0	0	6.19	0.76	0.91	0.83	1.76	0	0.56	2.69	1.53	1.12	0	0
152	retro_hsap_3297	17527012	17606097	79085	no	no	0	0	6.19	0.76	0.91	0.83	1.76	0	0.56	2.69	1.53	1.12	0	0
153	retro_hsap_3298	17527012	17606097	79085	no	no	0	0	6.19	0.76	0.91	0.83	1.76	0	0.56	2.69	1.53	1.12	0	0
154	retro_hsap_3299	17646433	17694447	48014	no	no	0	0.57	0	0	0	0	0.59	0	0	0	1.02	0	0	2
155	retro_hsap_3302	23303355	23304789	1434	no	no	0	1.14	0	0	0	0	0	0	0	0	0	0	0	0
156	retro_hsap_3343	79652780	79659332	6552	no	no	1.64	0.57	2.58	1.52	0	0	0	0	0	0	0.51	0	0	0
157	retro_hsap_3420	7984273	7987007	2734	conserved	no	0	0	0	0	0	0	0	0	0	0.54	0	0	0	0
158	retro_hsap_3448	31220481	31312867	92386	no	no	0.82	0	0	0	0	0	0	0	0.56	0	0	0	0	0
159	retro_hsap_3468	47564728	47566909	2181	conserved	expressed	0.82	0	0	3.03	3.64	5	5.29	3.57	11.24	3.76	5.61	0	0	0
160	retro_hsap_3497	90506539	90509898	3359	conserved	no	0	1.14	1.03	2.27	0	0	0	0	0	0	0	0	0	0
161	retro_hsap_3572	29740815	29886060	145245	no	no	0	0	0	0	0	0	0	0	0	0	0	0	0	0
161	retro_hsap_3572	29766542	29922999	156457	no	no	0	0	0	0	0	0	0	0	0	0	0	0.56	0	0
162	retro_hsap_3574	31220481	31312867	92386	no	no	0.82	0	0	0	0	0	0	0	0.56	0	0	0	0	0
163	retro_hsap_3600	57709732	58316811	607079	no	no	0	0	0	0.76	0	0	0	0	0	0	0	0	0	0
164	retro_hsap_3633	93596328	93599179	2851	no	no	0.82	1.14	1.03	0	0	0	0	0	0	0	0	0	0	0
165	retro_hsap_3694	3374358	3417555	43197	no	no	0	0	0	0	0	0	0	0	0	0	0	0	0	0.5
166	retro_hsap_3702	16247618	16330928	83310	no	no	0	0	0	0	0	0	0	0	0	0	0	0	0.52	0
167	retro_hsap_3744	64544521	65238651	694130	conserved	no	0	0	0	0	0	0	0.59	0	0.56	0	0.51	0	0	0
168	retro_hsap_3780	124982594	124987784	5190	no	no	0	0	0	0	0	1.67	0	0	0	0	0	0	0	0
169	retro_hsap_3781	124982594	124987784	5190	no	no	0	0	0	0	0	1.67	0	0	0	0	0	0	0	0
170	retro_hsap_3798	138362584	138376351	13767	conserved	no	0	0	0	0	0	0	0	0	0	0	0	0	0	0.5
171	retro_hsap_3852	56742257	57178108	435851	no	no	0	0	0	0	0	0	0	0	0	0	0	0	0	0
172	retro_hsap_3853	56742257	57178108	435851	no	no	0	0	0	0	0	0	0	0	0	0	0	0	0	0
172	retro_hsap_3853	56877587	56879089	1502	no	no	3.28	10.8	5.67	0	0	0	0	0	0	0	0	0	0	0
173	retro_hsap_3861	64544521	65238651	694130	conserved	no	0	0	0	0	0	0	0.59	0	0.56	0	0.51	0	0	0
174	retro_hsap_3872	76128156	76626961	498805	no	no	1.64	0	0.52	0.76	0	0	0.59	0	0	0	0.51	0	0	0
175	retro_hsap_3884	102726666	102740091	13425	no	expressed	0	0	0	0	0	0.83	0	0	0	0	0	0	0	0
176	retro_hsap_3894	118590976	118599042	8066	no	no	0	1.14	0	0	0.91	0	0	0	0	0	0	0	0	0
177	retro_hsap_3895	121059274	121084704	25430	conserved	no	0	0	0	0	0	0	0	0	0	0	0	0	0.52	0
178	retro_hsap_3937	18850880	18865271	14391	no	no	0	0	0	0.76	0.91	0.83	0	0	1.12	0	2.04	0	0	0
179	retro_hsap_3940	28091134	28105267	14133	no	no	0	0	0	0	0	0	0	0	0	0	0	0	0	0.5
180	retro_hsap_3949	48066058	48072448	6390	no	no	4.92	13.07	7.22	0	0.91	0.83	0.59	0	0	2.15	0	1.12	0	0.5
181	retro_hsap_3952	51402350	51405313	2963	conserved	no	0.82	0	0	0	0	0	0	0	1.12	0	0	0	0.52	0.5
182	retro_hsap_4020	11870990	12515284	644294	no	no	0	0	0	0	0	0	0	0	0	0	0	0	0	0
183	retro_hsap_4021	11870990	12515284	644294	no	no	0	0	0	0	0	0	0	0	0	0	0	0	0	0
184	retro_hsap_4051	48458704	48460226	1522	conserved	no	0.82	0	0.52	0	0	0	0	0	0	0	0	0	0	0
185	retro_hsap_4123	5106619	5115630	9011	conserved	expressed	0.82	0.57	1.03	0	0	0	0	0	0	0	0	0	0	0
186	retro_hsap_4170	43642661	44253809	611148	no	no	0.82	0	0	0	0	1.67	0.59	0	0	1.08	0	0	0	0
187	retro_hsap_4212	117606275	117609289	3014	conserved	no	0	0	0	0	0.91	0	0	0	0	0	0.51	0	0	0
188	retro_hsap_4218	128358593	128366122	7529	no	expressed	0	0	0	0	0	0	0	0	1.12	0	0	0	0	0
189	retro_hsap_4226	6648894	6701884	52990	no	no	0	0	0	0	0	0	0	0	0	0	0	0	0	0.5
189	retro_hsap_4226	6663084	6671193	8109	no	no	0	0	0	10.61	2.73	9.17	0	0	0	0	0	0	0	0.5
190	retro_hsap_4244	33015516	33023806	8290	conserved	no	0.82	0.57	0.52	0	0	0	0	0	0	0.54	0	0	0	0
191	retro_hsap_4282	91020166	91029459	9293	no	no	0	0	1.03	0	0	0	0	0	0	0	0	0	0	0
192	retro_hsap_4290	102878567	102880666	2099	no	no	0	0	0	0	0	0	0	0	0	0.54	0	0	0	0
193	retro_hsap_4296	109739492	109742051	2559	conserved	no	3.28	5.68	12.89	0	0	0	0	0	0	0	0	0	0	0
194	retro_hsap_4714	75025962	75142729	116767	no	no	0	0	0.68	0	0	0	0	0	0	0	2.05	0	0	0
195	retro_hsap_4727	91639200	91754099	114899	no	no	0	0.75	0.68	0.99	0	0	0	0	0	0	2.05	0	0	0
196	retro_hsap_4837	53478158	53491615	13457	no	no	3.06	3.01	0.68	1.98	1.22	1.1	0	0	0	0	2.05	0	0	0
197	retro_hsap_4845	65020882	65044067	23185	conserved	no	0	0	0.68	0	0	1.1	0	0	0	3.31	2.05	0	0	0
198	retro_hsap_4873	91367534	91368794	1260	conserved	expressed	15.31	11.28	15.07	0.99	1.22	0	0	0	0	0	0	0	0	0
199	retro_hsap_4911	142602572	142801112	198540	no	no	0	0	0.68	0	0	1.1	0	0	0	0.66	2.05	0	0	0
