# Supplementary material for: Inter-population Differences in Retrogene Loss and Expression in Humans
Source: PLoS Genet. 2015 Oct 16;11(10):e1005579. doi: 10.1371/journal.pgen.1005579 (PMC4608704; doi:10.1371/journal.pgen.1005579)
Supplement: S2 Table — PCR primers used in: A. retrogenes expression analysis, B. detection of novel retrogenes in 17 human genomes and expression analysis, C. detection of novel retrogene insertion sites in the reference genome. * Set of primers used also in real-time PCR. **Second pair of primers for retrogene retro_hsap_2011 was used to confirm a longer splice variant (TPM3P9-002, ENST00000424846). ***Product size with/without deletion. (XLSX) [file pgen.1005579.s003.xlsx]

## Sheet: S2_table
	Retrocopy	Primer name	Primer Sequence	Primer length (bp)	Annealing temperature (°C)	Product size (bp)
A.	retro_hsap_88	retro_hs_88F	GCGCTCTACTCCTGTAACGG	20	60	147
		retro_hs_88R	TCGTAGAGCATCGCCTCAGT	20
	retro_hsap_385	retro_hs_385F*	AGGCCACCTTTGATGCCATT	20	60	126
		retro_hs_385R*	CTCTGGCGTGGGCCTTGAT	19
	retro_hsap_477	retro_hs_477F	AGGTTTCCTGCACTGGTGTT	20	55	122
		retro_hs_477R	CCATTCCTCTCAGTTCTCTAGGTT	24
	retro_hsap_1068	retro_hs_1068F*	TCTGTGAGCTTCAGTTCCAATGAG	24	60	130
		retro_hs_1068R*	TGAAAGATGGTCGGCTGCTTT	21
	retro_hsap_1629	retro_hs_1629F*	CCTGCCCAGTCGGATTTAGG	20	60	106
		retro_hs_1629R*	GCGTACTTTCCCTTGGATGGT	21
	retro_hsap_1793	retro_hs_1793F*	TTGTCGGCTGTGTGAAGCA	19	60	141
		retro_hs_1793R*	CCGCCAAGTTTCCAGGTGTA	20
	retro_hsap_2011	retro_hs_2011aF	ACCAGGCAGATGATGCAGAGGAGT	24	60	381
		retro_hs_2011aR	TCGTTCCTCTGTGCATCCCAT	21
		retro_hs_2011bF**	AGATTCGTGCAGACCAGGA	19	55	416
		retro_hs_2011bR**	GGCCCAGATTTCAATAACCT	20
	retro_hsap_2905	retro_hs_2905F	CTCTCTGAGCGTGTTTCCTTGTTC	24	60	150
		retro_hs_2905R	AACACGAAGATTGGAACCTCTTGA	24
	retro_hsap_3468	retro_hs_3468F	ACTGGTGTCGTGGAGTTTGG	20	60	115
		retro_hs_3468R	CACCCTGGAGTCCTCCTTTG	20
	retro_hsap_4123	retro_hs_4123F*	CTCTCCGGATCACTCAAGCA	20	60	103
		retro_hs_4123R*	GACTCCTGCTCCAGGCTAGT	20
	retro_hsap_4873	retro_hs_4873F	CAAGGAAACCACAGGTATGT	20	60	778
		retro_hs_4873R	TAGGTATCTCCGGTTAAGCA	20
B.	rdn1	rdn1F	TTGGAAGTCAAAAGTTGGTCAGA	23	55	445
		rdn1R	CCAAGTTTGGTAAGAGTGTTCAGA	24
	rdn2	rdn2F	AGAAACATTCTTGTAGTCCAGAGGT	25	55	593
		rdn2R	CTGAACTGCATGTGAACCAATCA	23
	rdn3	rdn3F	CTTCTTCTGAATCATCTTCCCAGC	24	58	377
		rdn3R	ATATGGATAGATGCCCAACTGC	22
	rdn4	rdn4F	CAGAGAAGTGGCTGGAAGGACTG	23	58	362
		rdn4R	TGGGGATACAATGGGGTCCTCT	22
	rdn5	rdn5F	AGTCAGCTATTTAATGAGGTTCTTA	25	56	519
		rdn5F	ATCCTACTGAAGATGTACCAGTTA	24
C.	rdn1	long1F	GCGAAGTAAGGGGATTTTTGCT	22	55	602 / ~1,500***
		long1R	GGAGTAGTTTGTTGGTCTTCCCT	23
	rdn2	long2F	CATTTCGGTGGCTTAGCAGC	20	55	529 / ~4,000***
		long2R	CTGAGGAGGGGCATTCATGG	20
	rdn3	long3F	GTTGACAGCAGTAACAGTTCTCATT	25	57	154 / ~10,000***
		long3R	ATATCTTACGTGGACGGCAGTAGTC	25
	* Set of primers used also in real-time PCR.
	** Second pair of primers for retrogene retro_hsap_2011 was used to confirm a longer splice variant (TPM3P9-002, ENST00000424846).
	*** Product size with/without deletion.
