# Supplementary material for: Inter-population Differences in Retrogene Loss and Expression in Humans
Source: PLoS Genet. 2015 Oct 16;11(10):e1005579. doi: 10.1371/journal.pgen.1005579 (PMC4608704; doi:10.1371/journal.pgen.1005579)
Supplement: S3 Table — (XLSX) [file pgen.1005579.s004.xlsx]

## Sheet: S1_table
No.	Id	Description	Gender
1	NA18968	Japanese in Tokyo, Japan	Female
2	HG01384	Colombian in Medellin, Colombia	Female
3	NA20532	Toscani, Italia	Male
4	NA21091	Gujarati Indians in Houston, Texas, USA	Male
5	HG00271	Finnish, Finland	Male
6	NA21297	Maasai in Kinyawa, Kenya	Female
7	NA12878	Ceph/Utah Pedigree 1463	Female
8	HG01097	Puerto Rican, Puerto Rico	Male
9	HG00864	Chinese Dai in Xishuangbanna, China	Female
10	HG01571	Peruvian in Lima, Peru	Male
11	HG01860	Kinh in Ho Chi Minh City, Vietnam	Male
12	HG00102	British From England And Scotland, UK	Female
13	HG02489	African Ancestry From Barbados, The Caribbean	Male
14	NA19240	Yoruba in Ibadan, Nigeria	Female
15	NA20322	African Ancestry, Southwest USA	Female
16	NA19729	Mexican Ancestry in Los Angeles, California, USA	Male
17	HG01702	Iberian Populations, Spain	Female
